# Supplementary material for: Synthesis of 1-(2-Fluorophenyl)pyrazoles by 1,3-Dipolar Cycloaddition of the Corresponding Sydnones
Source: Molecules. 2021 Jun 17;26(12):3693. doi: 10.3390/molecules26123693 (PMC8235238; doi:10.3390/molecules26123693)
Supplement: Supplementary file 1 [file molecules-26-03693-s001.zip]

Archive with 1 entries (1 files):
- molecules-1223143-supplementary.pdf
